# Supplementary material for: Obeticholic acid treatment ameliorates the cardiac dysfunction in NASH mice
Source: PLoS One. 2022 Dec 9;17(12):e0276717. doi: 10.1371/journal.pone.0276717 (PMC9733885; doi:10.1371/journal.pone.0276717)
Supplement: S1 Raw data — (XLSX) [file pone.0276717.s001.xlsx]

## Sheet: Fig. 1-3
BW (g) in Fig. 1A	NC	HFD-MCD	NC-OCA	HFD-MCD-OCA									MAP (mmHg)	NC	HFD-MCD	NC-OCA	HFD-MCD-OCA		Fat mass(%) in Fig. 1B	NC	HFD-MCD	NC-OCA	HFD-MCD-OCA						NCD-OCA	HFD-OCA
1	38	54	30	49									1	112	132	98	123		1	22 (8.36)	44(23.76)	21(8.19)	39(19.11)						67	300
2	37	51	36	50									2	113	121	102	131		2	23(8.51)	43(21.93)	19(7.6)	34(17)						74	289
3	34	49	37	48									3	109	132	118	128		3	24(8.16)	45(22.05)	23(9.43)	40(19.2)						75	301
4	39	48	35	51									4	121	127	112	126		4	25(9.75)	41(19.68)	24(8.64)	37(18.87)						81	278
5	31	52	32	45									5	117	141	119	119		5	26(8.06)	39(20.28)	19(7.03)	35(15.75)						79	267
6	34	47	34	46									6	123	131	109	120		6	27(9.18)	42(19.74)	22(7.48)	36(16.56)						80	312
		49		43											130		121				42(20.58)		37(16.28)
		45		49											128		117				41(18.45)		38(15.96)
LV end-diastolic (mm)	NC	HFD-MCD	NC-OCA	HFD-MCD-OCA									NAS score Fig. 1E	NC	HFD-MCD	NC-OCA	HFD-MCD-OCA		lean mass (% of BW) in Fig. 1C	NC	HFD-MCD	NC-OCA	HFD-MCD-OCA
1	3.5	2.8	3.4	2.9									1	0	10	0	7		1	74 (28.12)	52 (28.1)	75 (29.25)	55 (26.95)
2	3.2	2.5	3.6	2.7									2	1	9	1	6		2	73 (27.01)	53 (27.03)	77 (30.8)	60 (30)
3	3.8	2.7	3.2	2.8									3	0	11	1	8		3	75(25.5)	51 (25)	73 (29.93)	57 (27.36)
4	3.6	2.9	3.5	2.9									4	1	8	0	6		4	70(27.3)	55 (26.4)	72 (25.9)	57 (25.65)
5	3.9	2.5	3.7	2.5									5	1	9	1	7		5	68(21.08)	57 (29.6)	76 (28.12)	60 (27)
6	3.2	2.6	3.4	2.7									6	1	10	0	7		6	69 (23.45)	54 (25.3)	74 (25.16)	58 (26.68)
		2.7		2.8											8		5				54 (26.46)		58 (25.52)
		2.5		2.7											9		8				55((24.75)		57 (23.94)
															9		7
					LV end-systolic diameter (mm)-mild infiltration-NASH	LV end-systolic diameter (mm)-moderate infiltration-NASH	LV end-systolic diameter (mm)-severe infiltration-NASH												heart weight (g)	NC	HFD-MCD	NC-OCA	HFD-MCD-OCA
LV end-systolic diameter (mm)	NC	HFD-MCD	NC-OCA	HFD-MCD-OCA	1.2	1.4	1.5						[LBP (ng/mL)]	NC	HFD-MCD	NC-OCA	HFD-MCD-OCA		1	0.21	2.31	0.19	2.2
1	1.2	1.5	1.1	1.5	1.3	1.7	1.3						1	8	32	7	27		2	0.19	2.42	0.212	3.1
2	1.4	1.4	1.8	1.3	1.2	1.7	1.5						2	9	33	5	28		3	0.22	2.51	0.17	2.3
3	1.5	1.3	0.9	1.1	1.4	1.4	1.1						3	11	34	6	26		4	0.19	2.33	0.18	2.7
4	1.6	1.7	1.5	1.4		1.2							4	8	31	8	25		5	0.17	2.47	0.26	2.6
5	1.7	1.2	1.5	1.1		1.5							5	11	35	9	24		6	0.16	2.53	0.21	2.5
6	1.5	1.7	1.6	1.2		1.4							6	9	37	10	22				2.71		2.3
		1.5		1.1		1.1									31		23				2.62		2.2
		1.4		1.3		1.1									28		24
						1.3													heart weight/lean weight ratio	NC	HFD-MCD	NC-OCA	HFD-MCD-OCA
							Fractional shortening (%)mild infiltration-NASH	Fractional shortening (%)moderate infiltration-NASH	Fractional shortening (%)severe infiltration-NASH										1	0.0075	0.082	0.0065	0.073
Fractional shortening (%) Fig. 1G	Ctrl	Ctrl-oca	NASH	NASH-OCA	% of increase in FS by OCA treatment in NASH groups		0.75	0.42	0.41				fecal Zonulin [ng/mL]	NCD	HFD	NCD-OCA	HFD-OCA		2	0.007	0.089	0.0071	0.093
1	0.68	0.67	0.42	0.56	0.33		0.56	0.52	0.4				1	134	312	121	249		3	0.0086	0.1004	0.0057	0.079
2	0.56	0.5	0.38	0.5	0.32		0.61	0.49	0.42				2	145	304	117	254		4	0.0069	0.088	0.0092	0.083
3	0.6	0.71	0.48	0.52	0.08		0.6	0.43	0.46				3	166	320	124	279		5	0.008	0.0834	0.0099	0.074
4	0.53	0.57	0.51	0.6	0.18			0.48					4	147	319	128	256		6	0.0068	0.1	0.0083	0.071
5	0.54	0.59	0.52	0.54	0.04			0.61					5	155	320	118	291				0.102		0.091
6	0.55	0.53	0.46	0.53	0.15			0.51					6	149	340	121	258				0.106		0.092
			0.61	0.67	0.1			0.52							327		255
			0.44	0.48	0.09			0.56							320		268
			0.5	0.58	0.16			0.53
																			Heart caspase-1, enzymatic activity, a.u./ug protein in Fig. 2F	NCD	HFD	NCD-OCA	HFD-OCA
					LV mass (mg) mild infiltration-NASH	LV mass (mg) moderate infiltration-NASH	LV mass (mg) severe infiltration-NASH												1	18	63	15	55
LV mass (mg) Fig. 1H	NC	NC-OCA	HFD-MCD	HFD-MCD-OCA	89	91	90						[IL-1beta, pg/mL]	NCD	HFD	NCD-OCA	HFD-OCA		2	21	58	13	53
1	78	77	90	87	82	93	92						1	0.002	0.18	0.002	0.13		3	16	57	14	51
2	76	74	91	82	85	88	87						2	0.004	0.15	0.004	0.11		4	17	59	15	49
3	80	75	92	84	78	89							3	0.003	0.13	0.001	0.16		5	16	61	12	47
4	81	76	93	73		77							4	0.004	0.19	0.002	0.13		6	14	59	14	48
5	74	73	89	79		87							5	0.002	0.12	0.002	0.14				57		45
6	72	71	88	85		73							6	0.003	0.14	0.001	0.15				58		44
			87	80		79									0.15		0.16
			89	77		80									0.19		0.12
			77	78		77
																			Liver caspase-1, enzymatic activity, a.u./ug protein	NCD	HFD	NCD-OCA	HFD-OCA
					LV end-diastolic volume (uL) mild infiltration-NASH	LV end-diastolic volume (uL) moderate infiltration-NASH	LV end-diastolic volume (uL) severe infiltration-NASH												1	22	68	19	51
LV end-diastolic volume (uL)	sham	sham-OCA	NASH	NASH-OCA	136	132	127												2	25	63	18	49
1	179	188	127	147	144	135	133						cardaic level of IL-1b, pg/mg, protein Fig. 2E	NCD	HFD	NCD-OCA	HFD-OCA		3	20	62	20	47
2	180	181	132	144	143	131	130						1	38	212	20	118		4	21	64	22	44
3	176	176	110	141		123	141						2	42	110	19	64		5	21	66	21	46
4	182	180	135	142		122							3	43	243	17	127		6	19	64	17	45
5	173	172	136	143		147							4	47	148	20	85				63		41
6	171	176	121	139		142							5	25	90	22	100				61		42
			115	140		143							6	34	104	21	58
			123	142		140									202		106
						142									114		98
															124		57
																			cardiac fibrosis by % of sirius red satin (+) area/FOV in Fig 2B	NCD	HFD	NCD-OCA	HFD-OCA	percentage of decrease in sirius red stained positive area by OCA Tx. In NASH heart	% of increase in FS by OCA treatment in NASH groups
																			1	4	39	2	19	-0.51	0.33
																			2	3	40	1	20	-0.5	0.32
LV end-systolic volume (uL)	sham	NASH	sham-OCA	NASH-OCA									Cardiac caspase-1 level [arbitrary units per ug of protein] in Fig. 2F	NCD	HFD	NCD-OCA	HFD-OCA		3	5	30	2	26	-0.13	0.08
1	110	104	120	95									1	190	475	168	283		4	6	37	3	22	-0.41	0.18
2	121	91	118	94									2	210	253	160	136		5	3	24	2	23	-0.04	0.04
3	117	94	117	93									3	188	540	162	304		6	4	32	4	24	-0.25	0.15
4	123	105	121	92									4	255	270	168	204				35		28	-0.22	0.1
5	119	107	115	91									5	125	178	183	240				42		35	-0.17	0.09
6	121	89	110	102									6	170	239	175	139				34		24	-0.29	0.16
		100		88											464		253
		97		98											262		235
															285		154		cardaic level of IL-10, pg/mg, protein in Fig. 2G	NCD	HFD	NCD-OCA	HFD-OCA	percentage of increase in IL-10 levels by OCA Tx. In NASH heart	percentage of decrease in sirius red stained positive area by OCA Tx. In NASH heart	% of increase in FS by OCA treatment in NASH groups
																			1	200	25	337	136	444	-0.51	0.33
																			2	325	30	404	127	323	-0.5	0.32
																			3	386	46	300	122	165	-0.13	0.08
LVEF(%)=(LVeDV-LVeSV)/LVeDV in Fig. 1I	sham	sham-OCA	NASH	NASH-OCA									[cTnT, ng/mL]	sham	NASH	sham-OCA	NASH-OCA		4	328	37	373	125	237	-0.41	0.18
1	40.5	37.2	20	35.4									1	0.12	0.61	0.12	0.45		5	300	59	351	117	98	-0.04	0.04
2	32.8	34.8	29	34.7									2	0.14	0.62	0.13	0.46		6	402	33	391	106	221	-0.25	0.15
3	37.5	33.5	29.3	34									3	0.13	0.64	0.14	0.42				40		122	205	-0.22	0.1
4	30.4	30.7	22.2	33.2									4	0.15	0.66	0.09	0.48				45		121	169	-0.17	0.09
5	27.2	32.1	21.3	38.4									5	0.11	0.71	0.15	0.41				38		128	237	-0.29	0.16
6	29.2	39.5	32	26.6									6	0.16	0.64	0.11	0.48
			26	37.1											0.74		0.44
			18.2	31											0.68		0.51
			24.7	33.8
																			cardaic No. of CD3+ cells in FOV in Fig 2I	Ctrl	Ctrl-OCA	NASH	NASH-OCA
HR (beat/min)	sham	sham-OCA	NASH	NASH-OCA															1	9	6	39	20
1	387	386	395	430									[CK, IU/L]	sham	NASH	sham-OCA	NASH-OCA		2	8	4	28	21
2	379	382	389	419									1	140	1500	110	1100		3	12	5	44	15
3	389	387	391	438									2	160	1390	120	1200		4	6	7	33	16
4	375	385	387	408									3	170	1435	100	1300		5	7	10	23	18
5	390	381	386	415									4	180	1520	90	1150		6	10	8	47	26
6	381	390	390	416									5	130	1600	123	1250					54	17
			388	428									6	120	1290	98	1245					35	28
			393	407											1780		1060					59	23
															1623		1189
SV (uL)=(LVeDV-LVeSV)*HR INfIG. 1J	sham	sham-OCA	NASH	NASH-OCA															cardaic no. of IL-10R+ cells FOV in Fig. 2K	Ctrl	Ctrl-OCA	NASH	NASH-OCA
1	26703	27248	9085	22360									H-E stain-evaluted cardiac inflammtaion (no, mild, moderate, severe)	Ctrl	NASH	Ctrl-OCA	NASH-OCA		1	45	23	5	13
2	22361	24066	15949	20950									1	no	mild	no	mild		2	40	17	2	15
3	22951	22833	15249	21024									2	mild	moderate	no	mild		3	38	22	4	13
4	22125	22715	11610	20400									3	no	mild	mild	moderate		4	42	16	3	10
5	21060	20717	11194	21580									4	mild	severe	no	severe		5	31	18	8	22
6	19050	25740	16380	15392									5	no	severe	no	mild		6	49	28	6	18
			11640	22256									6	no	moderate	no	moderate					7	16
			10218	17908											moderate		mild					9	12
			12665	20330											moderate		moderate					11	24
															moderate		mild											(protein expression of cardiac FXR ) mild infiltration-NASH	(protein expression of cardiac FXR )mod. Infiltration-NASH	(protein expression of cardiac FXR )severe infiltration-NASH
																			relative protein expression of heart FXR in Figure 2C	Ctrl	Ctrl-OCA	NASH	NASH-OCA	percentage of decrease of FXR protein level by OCA Tx. In NASH heart	percentage of decrease of sirius red stained + area by OCA Tx. In NASH heart	% of increase in FS by OCA treatment in NASH groups		122	89	69
										fraction of shortening between NASH heart with mild. Moderate and severe fibrosis inFig. 2M	nash-heart-mild-inflammation	nash-heart-moderate-inflammation	sirius red stained (+) area between NASH heart with mild. Moderate and severe fibrosis	siriud red (+) area in mice with HE stained mild nash-inflammation	nash-moderate	nash-severe			1	122	129	69	118	71	-0.51	0.33		121	81	60
										g1-i1	71		g1-i1	24					2	113	120	60	110	83	-0.5	0.32		118	77	67
										g3-i3	61		g3-i3	22					3	131	136	81	109	35	-0.13	0.08		110	77	58
										g1-k1	60		g1-k1	26					4	109	119	58	100	73	-0.41	0.18			81
										g2-k2	61		g2-k2	23					5	121	129	89	121	36	-0.04	0.04			109
										g5-k5	56		g5-k5	24					6	140	144	81	122	51	-0.25	0.15			100
										g7-k7	56		g7-k7	19								77	110	42	-0.22	0.1			110
										g9-k9	53		g9-k9	28	siriud red (+) area in mice with HE stained moderate nash-inflammation in Fig. 2L							77	109	42	-0.17	0.09			109
											g2-i2	51		g2-i2	20							67	109	63	-0.29	0.16			109
											g6-i6	50		g6-i6	30									55	-0.28	0.15
											g7-i7	52		g7-i7	32				relative protein expression of heart IL-10R in Figure 2C	Ctrl	Ctrl-OCA	NASH	NASH-OCA	percentage of decrease of IL-10R protein level by OCA Tx. In NASH heart	percentage of decrease of sirius red stained + area by OCA Tx. In NASH heart	% of increase in FS by OCA treatment in NASH groups		(protein expression of cardiac IL-10R ) mild infiltration-NASH	(protein expression of cardiac IL-10R )mod. Infiltration-NASH	(protein expression of cardiac IL-10R)severe infiltration-NASH
											g8-i8	52		g8-i8	35				1	144	146	70	114	63	-0.51	0.33		129	75	60
											g9-i9	48		g9-i9	35				2	123	129	75	114	52	-0.5	0.32		122	80	68
											g3-k3	48		g3-k3	37				3	131	133	83	102	23	-0.13	0.08		123	83	70
											g6-k6	46		g6-k6	39				4	110	112	89	123	38	-0.41	0.18		119	89	70
											g8-k8	44		g8-k8	31				5	121	125	102	119	16	-0.04	0.04			102
											severe inflammation-HE	g4-i4	41		g4-i4 (sirius red (+) area	40			6	109	113	80	102	28	-0.25	0.15			102
												g5-i5	42		g5-i5	42						60	129	26	-0.22	0.1			114
																						68	122	24	-0.17	0.09			114
																						70	118	31	-0.29	0.16			118
																													103

## Sheet: 工作表2
0	percentage of decrease of sirius red stained + area by OCA Tx. In NASH heart	% of increase in FS by OCA treatment in NASH groups
63	-0.51	0.33
52	-0.5	0.32
23	-0.13	0.08
38	-0.41	0.18
16	-0.04	0.04
28	-0.25	0.15
26	-0.22	0.1
24	-0.17	0.09
31	-0.29	0.16

## Sheet: Treg-Fig. 4
intracellular FXR level in primary Treg cells from different mice group IN Fig. 3H	Ctrl	Ctrl-OCA	NASH	NASH-OCA	% of increase in intracellular FXR leevl in Treg from NASH groups by OCA Tx.	% of increase in intracellular FXR leevl in Treg from Ctrl groups by OCA Tx.					71
1	97	98	38	59	55	1					83
2	86	92	38	66	74	7					35
3	88	89	62	72	16	1					73
4	98	104	40	63	58	6					36
5	101	104	56	77	20	3					51
6	89	90	40	75	33	1					42
			48	61	27						42
			54	70	30						63
			44	68	55
intracellular NLRP3 level in primary Treg cells from different mice group in Fig. 3J	Ctrl	Ctrl-OCA	NASH	NASH-OCA	% decrease in intracellualr NLRP3 level in Treg cells form NASH groups	% decrease in intracellualr NLRP3 level in Treg cells form Ctrl groups
1	44	40	77	51	21	10				71
2	34	33	59	53	10	3				83
3	45	38	78	41	47	16				35
4	32	25	64	53	17	22				73
5	31	28	73	43	41	10				36
6	48	32	66	45	32	33				51
			67	44	34					42
			80	49	39					42
			69	47	32					63
numers of caspase-1+ cells among primary Treg cells from different mice group in Fig. 3L	Ctrl	Ctrl-OCA	NASH	NASH-OCA	% of decrease in number of caspase-1+ cells in Treg cells of NASH groups	% of decrease in number of caspase-1+ cells in Treg cells of Ctrl groups
1	15	12	38	28	26	20				71
2	14	13	44	29	34	7				83
3	12	8	43	24	44	33				35
4	11	11	39	32	18	0				73
5	17	13	40	27	33	24				36
6	15	10	29	21	28	33				51
			33	23	30					42
			37	25	32					42
			42	30	29					63
numers of IL-1beta+ cells among primary Treg cells from different mice group in Fig. 3N	Ctrl	Ctrl-OCA	NASH	NASH-OCA	% of decrease in number of caspase-1+ cells in Treg cells of NASH groups	% of decrease in number of caspase-1+ cells in Treg cells of Ctrl groups
1	10	11	40	22	-0.45	-0.27
2	13	12	33	25	-0.24	-0.08
3	12	10	38	28	-0.26	-0.17
4	9	9	34	27	-0.21	0
5	14	11	30	18	-0.4	-0.21
6	17	12	35	19	-0.46	-0.29
			32	21	-0.66
			30	16	-0.47
			37	18	-0.19
numers of CD3+Ki-67+ cells among primary Treg cells from different mice group /FOV in Fig. 4A	Ctrl	Ctrl-OCA	NASH	NASH-OCA	% of increase in no. of CD3+Ki+ cells in Treg cells from NASH groups	% of increase in no. of CD3+Ki+ cells in Treg cells from Ctrl groups
1	22	32	6	11	83	45				71
2	17	28	7	11	57	65				83
3	18	29	2	13	550	61				35
4	24	32	8	14	75	17				73
5	15	27	2	20	900	48				36
6	29	32	4	10	150	10				51
			5	16	220					42
			3	18	500					42
			6	12	100					63
numers of CD3+HLADR+ cells among primary Treg cells from different mice group /FOV in Fig. 4B	Ctrl	Ctrl-OCA	NASH	NASH-OCA	% of increase in no. CD3+ HLADR+ cells in Treg cells of NASH groups	% of increase in no. CD3+ HLADR+ cells in Treg cells of Ctrl groups
1	14	10	31	23	26	29				71
2	12	8	36	28	22	33				83
3	16	9	43	16	63	44				35
4	9	8	33	25	24	11				73
5	10	9	39	19	51	10				36
6	11	12	34	24	29	18				51
			32	20	38					42
			28	17	39					42
			29	21	28					63
numers of Tunel+ cells among primary Treg cells from different mice group /FOV inFig. 4A	Ctrl	Ctrl-OCA	NASH	NASH-OCA	% of increase in no. Tunel+ cells in Treg cells of NASH groups	% of increase in no. Tunel+ cells in Treg cells of Ctrl groups
1	6	4	22	12	45	33				71
2	5	3	19	14	26	40				83
3	4	4	24	9	63	0				35
4	5	4	18	12	33	25				73
5	3	2	25	11	56	33				36
6	6	5	17	8	53	16				51
			20	9	55					42
			22	10	55					42
			21	10	52					63
numers of Annexin5+ cells among primary Treg cells from different mice group /FOV IN Fig. 4D	Ctrl	Ctrl-OCA	NASH	NASH-OCA
1	8	6	36	21	42	25				71
2	6	5	29	19	34	17				83
3	9	6	31	13	58	33				35
4	7	7	28	18	36	0				73
5	5	4	26	11	58	20				36
6	9	6	30	15	50	33				51
			26	11	58					42
			32	14	56					42
			33	17	48					63

## Sheet: H9C2-Fig.5
	H9c2 rat cardiomyoblast cell Fig. 5A	Ctrl	HFMCD	HFMCD+OCA	HFMCD+siNLRP3	HFMCD+siNLRP3+OCA					H9c2 rat cardiomyoblast cell	Ctrl	HFMCD	HFMCD+OCA	HFMCD+siNLRP3	HFMCD+siNLRP3+OCA	B+OCA						H9c2 rat cells proliferation CCK-8 assay [No. /10e4]	Ctrl	HFMCD	HFMCD+OCA	HMCD+siNLPR3	HFMCD+siNLRP3+OCA
	FXR IF cells viable (%)										annexin V-7-AAD+ apoptotic cells (IF)												1	77	34 (44%)	54 (70%)	48 (62%)	42 (54%)
	1	31	8 (74%)	29 (6%)	21 (32%)	12 (61%)					1	7	32 (353%)	17 (140%)	19 (170%)	30(330%)	8						2	66	41 (62%)	56 (85%)	51 (77%)	32 (48%)
	2	29	11 (62%)	27 (7%)	18 (38%)	13 (55%)					2	6	28 (367%)	22 (267%)	25(320%)	26(330%)	9						3	62	37 (60%)	59 (95%)	47 (76%)	39 (63%)
	3	33	7 (79%)	30 (9%)	22 (33%)	9 (24%)					3	8	27(238%)	18 (125%)	21(160%)	24 (200%)	6						4	59	42 (71%)	49 (83%)	48 (81%)	49 (83%)
	4	32	12 (63%)	26 (19%)	23 (28%)	14 (18%)					4	5	29(480%)	24 (380%)	27(440%)	26(420%)	5						5	69	33 (48%)	52 (75%)	47 (68%)	45 (65%)
	5	27	9 (67%)	25 (7%)	19 (30%0	13 (52%)					5	9	30 (230%)	16 (80%)	20 (120%)	28(210%)	7						6	70	48 (69%)	48 (69%)	50 (71%)	38 (54%)
	6	34	12 (65%)	24 (29%)	17 (50%)	15 (56%)					6	7	25 (257%)	20 (190%)	21(200%)	23 (230%)	8								-0.42	-0.21	-0.12	-0.39
			-0.68	-0.13	-0.35	-0.44							3.2	1.97	2.35	2.87							average % of decrease from Ctrl		41	21	27	38
	H9c2 rat cardiomyoblast cell apoptotic [% annexin-V+7-AAD (flow cytometry) Fig. 5B		HF-MCD	HF-MCD+OCA	HMCD+siNLRP3	HFMCD+siNLRP3+OCA					H9c2 rat cardiomyoblast cell proliferation [% PCNA+Ki-67+ (flow cytometry)		HF-MCD	HF-MCD+OCA	HFMCD_siNLRP3	HFMCD+siNLRP3+OCA	B+OCA						H9c2 rat cells-a-actinin stained positive cells [No. /10e4]
	1	21	87 (314%)	56 (167%)	65 (209%)	80 (281%)					1	73	21(-71%)	55(-25%)	50(-32%)	48(-34%)	77							Ctrl	HFMCD	HFMCD+OCA	HMCD+siNLPR3	HFMCD+siNLRP3+OCA
	2	17	76 (347%)	49 (188%)	53 (211%)	74(335%)					2	72	23(-68%)	58(-19%)	54(-25%)	38(-71%)	78						1	50	27 (54%)	44 (88%)	34 (68%)	29 (58%)
	3	23	81 (252%)	51 (122%)	56 (143%)	76 (230%)					3	81	29(-64%)	52(-36%)	49(-40%)	42(-48%)	72						2	52	28 (54%)	41 (79%)	43 (83%)	30 (58%)
	4	18	79 (389%)	48 (167%)	52 (189%)	74 (311%)					4	74	36(-51%)	61(-18%)	57(-23%)	49(-34%)	71						3	48	23 (48%)	42 (88%)	30 (63%)	24 (50%)
	5	22	80 (264%)	50 (127%)	56 (154%)	72 (227%)					5	69	38(-45%)	65(-6%)	60 (-13%)	51(-26%)	69						4	43	30 (70%)	43 (100%)	36 (84%)	32 (74%)
	6	24	82 (242%)	42 (75%)	49 (104%)	78 (225%)					6	83	28(-66%)	49(-4%)	43(-48%)	43(-48%)	75						5	55	21 (38%)	39 (71%)	28 (51%)	24 (44%)
																							6	47	32 (68%)	40 (85%)	36 (77%)	33 (71%0
			3.01	1.41	1.68	2.68							-60	-18	-30	-43
																									-45	-14	-29	-41
以下是Figure 5:
Flow-assessed intracellular FXR levels [MFI] in different incubated H92C3 cells Figure 5A	buffer	HFMCD medium/buffer group	Treg-NASH	HFMCD+Treg-Ctrl	HFMCD+OCA	HFMCD+Treg-Ctrl-siIL-10R				以下是Figure 6A:	MYH protein levels of various markers in supernatant of H9c2 cells	buffer	HFMCD medium/buffer group	Treg-NASH	HFMCD+Treg-Ctrl	HFMCD+OCA	HFMCD+Treg-Ctrl-siIL-10R								-45	-15	-27	-41
1	99	61 (61%)	80 (81%)	101 (102%)	99 (100%)	75 (76%)					1
2	94	57(61%)	73(77%)	99 (105%)	93 (99%)	72 (77%)					2
3	93	59 (63%)	79 (78%)	97 (104%)	91 (98%)	79 (85%)					3												H9c2 rat cells-cTnT stained positive cells [No. /10e4]
4	98	53 (54%)	78 (80%)	102 (104%)	105 (107%)	82 (84%)					4													Ctrl	HFMCD	HFMCD+OCA	HMCD+siNLPR3	HFMCD+siNLRP3+OCA
5	81	64 (79%)	82 (101%)	94 (116%)	103 (127%)	65 (80%)					5												1	44	23 (52%)	32 (72%)	30 (68%)	25 (57%)
6	83	58 (70%)	66 (80%)	97 (117%)	89 (107%)	67 (81%)					6												2	41	24 (59%)	30 (73%)	28 (68%)	27 (66%)
																							3	39	21 (54%)	29 (74%)	26 (67%)	24 (62%)
																							4	46	27 (59%)	33 (72%)	30(65%)	26 (65%)
Flow-assessed intracellular IL-10R levels [MFI] in different incubated H92C3 cells Figure 5B	buffer	HFMCD medium/buffer group	Treg-NASH	HFMCD+Treg-Ctrl	HFMCD+OCA	HFMCD+Treg-Ctrl-siIL-10R					TNNI protein levels of various markers in supernatant of H9c2 cells	buffer	HFMCD medium/buffer group	Treg-NASH	HFMCD+Treg-Ctrl	HFMCD+OCA	HFMCD+Treg-Ctrl-siIL-10R					HFMCD+Treg-Ctrl-siIL-10R		52	20 (38%)	37 (71%)	31 (60%)	25 (44%)
1	99	56 (57%)	61 (62%)	79 (80%)	77 (77%)	62 (63%)					1												6	37	29 (78%)	32 (86%)	27(73%)	29 (78%)
2	93	52 (56%)	54 (58%)	83 (89%)	72 (77%)	64 (64%)					2
3	100	54 (54%)	52 (52%)	81 (81%)	80 (80%)	57 (57%)					3														-43	-25	-33	-36
4	95	55 (58%)	49 (52%)	70 (74%)	71 (75%)	63 (66%)					4
5	92	66 (72%)	53 (58%)	75 (82%)	69 (75%)	70 (76%)					5
6	91	47 (52%)	62 (68%)	88 (97%)	66 (73%)	56 (62%)					6												H9c2 rat cells-Cx43 stained positive cells [No. /10e4]
																								Ctrl	HFMCD	HFMCD+OCA	HMCD+siNLPR3	HFMCD+siNLRP3+OCA
																						40	1	20	11 (55%)	15 (75%)	14(70%)	12 (60%)
Flow-assessed intracellular IL-10 levels [MFI] in different incubated H92C3 cells Figure 5C	buffer	HFMCD medium/buffer group	Treg-NASH	HFMCD+Treg-Ctrl	HFMCD+OCA	HFMCD+Treg-Ctrl-siIL-10R					Myogenin protein levels of various markers in supernatant of H9c2 cells	buffer	HFMCD medium/buffer group	Treg-NASH	HFMCD+Treg-Ctrl	HFMCD+OCA	HFMCD+Treg-Ctrl-siIL-10R					39	2	18	9 (50%)	16 (89%)	13 (72%)	11 (61%)
1	94	51 (54%)	68 (72%)	98 (104%)	93 (99%)	65 (69%)					1											41	3	17	8 (47%)	14 (82%)	12 (71%)	10 (59%)
2	90	47(52%)	59 (66%)	91(101%)	89 (99%)	67 (74%)					2											45	4	22	10 (45%)	18(81%)	16(72%)	12 (55%)
3	82	55 (67%)	56 (68%)	88 (107%)	86 (105%)	69 (84%)					3											20	5	15	7 (47%)	13 (87%)	11 (73%)	12 (80%)
4	89	58 (65%)	58 (65%)	86 (97%)	85 (96%)	79 (89%)					4											37	6	16	6 (38%)	14 (88%)	13 (81%)	10 (63%)
5	97	62 (64%)	61 (63%)	84 (87%)	88 (91%)	72 (74%)					5
6	92	46 (50%)	44 (48%)	81 (88%)	84 (91%)	64(69%)					6														-40	-16	-26	-37
										以下是Figure 6B:
Flow-assessed intracellular NLRP3 levels [MFI] in different incubated H92C3 cells Figure 5D	buffer	HFMCD medium/buffer group	Treg-NASH	HFMCD+Treg-Ctrl	HFMCD+OCA	HFMCD+Treg-Ctrl-siIL-10R					IHC for stained positive area of collagen-1(+) H92C cells	buffer	HFMCD medium/buffer group	Treg-NASH	HFMCD+Treg-Ctrl	HFMCD+OCA	HFMCD+Treg-Ctrl-siIL-10R
1	47	69 (147%)	70 (149%)	52 (110%)	45 (96%)	71 (151%)					1	3	80 (2700%)	74 (2467%)	19 (633%)	17 (566%)	55 (1833%)
2	35	62 (177%)	65 (186%)	44 (126%)	59 (169%)	64 (183%)					2	4	77(1900%)	70 (1750%)	21 (525%)	16 (400%)	31 (775%)
3	34	66 (194%)	73 (215%)	47 (138%)	51 (150%)	62 (182%)					3	5	84 (1680%)	72 (1440%)	17 (340%)	21 (420%)	53 (1060%)
4	51	73 (143%)	79 (154%)	51 (100%)	48 (94%)	60 (118%)					4	3	73 (2430%)	69 (2300%)	18 (600%)	19 (633%)	30 (1000%)
5	33	67 (203%)	71 (215%)	50 (151%)	53 (160%)	61 (185%)					5	2	76 (3800%)	78 (3900%)	25 (1250%)	15 (750%)	64 (3200%)
6	31	59 (190%)	61(197/%)	46 (148%)	44 (142%)	74 (239%)					6	6	89 (1480%)	80 (1333%)	29 (483%)	13 (216%)	44 (733%)
Flow-assessed intracellular caspase-1 levels [MFI] in different incubated H92C3 cells Fig. 5E	buffer	HFMCD medium/buffer group	Treg-NASH	HFMCD+Treg-Ctrl	HFMCD+OCA	HFMCD+Treg-Ctrl-siIL-10R
1	60	104 (173%)	106 (170%)	72 (120%)	77 (128%)	74 (123%)					IHC for aSMA (+) H92C cells	buffer	HFMCD medium/buffer group	Treg-NASH	HFMCD+Treg-Ctrl	HFMCD+OCA	HFMCD+Treg-Ctrl-siIL-10R
2	58	99 (170%)	93 (160%)	66 (132%)	73 (126%)	65 (130%)					1	3	26 (866%)	27 (900%)	15 (500%)	15(500%)	21(700%)
3	55	92 (167%)	95 (172%)	61 (111%)	69 (125%)	68 (124%)					2	4	28(700%)	22 (550%)	11 (275%)	12(300%)	19(475%)
4	52	90 (173%)	90 (173%)	64 (123%)	62 (119%)	76 (146%)					3	2	24 (1200%)	21 (1050%)	12 (600%)	14 (700%)	17(850%)
5	50	108 (216%)	83 (166%)	54 (108%)	64 (128%)	61 (122%)					4	5	31 (620%)	29 (725%)	16 (320%)	11(220%)	16 (320%)
6	65	85 (131%)	103 (159%)	67 (103%)	57 (88%)	59 (91%)					5	3	25 (833%)	25(833%)	9(300%)	17(567%)	24(800%)
											6	4	35 (875%)	20 (500%)	10(250%)	10(250%)	22(550%)
Flow-assessed intracellular IL-1beta levels [MFI] in different incubated H92C3 cells Figure 5F	buffer	HFMCD medium/buffer group	Treg-NASH	HFMCD+Treg-Ctrl	HFMCD+OCA	HFMCD+Treg-Ctrl-siIL-10R
1	70	105 (150%)	99 (141%)	66 (94%)	79 (113%)	91 (130%)
2	63	95 (151%)	84 (133)	67 (106%)	69 (110%)	84 (133%)
3	60	92 (153%)	86 143(%)	69 (115%)	80 (133%)	81 (135%)
4	74	108 (146%)	106 (143%)	62 (84%)	60 (81%)	87 (118%)
5	58	87 (150%)	82 (141%)	75 (129%)	75 (129%)	77 (133%)
6	56	96 (171%)	88 (157%)	57 (102%)	64 (114%)	83 (148%)
No. of Ki-67+ cells in H9c2 cells/FOV in Figure 5G	buffer	HFMCD medium/buffer group	Treg-NASH	HFMCD+Treg-Ctrl	HFMCD+OCA	HFMCD+Treg-Ctrl-siIL-10R
1	26	8 (31%)	9 (34%)	15 (58%)	16 (64%)	8 (31%)
2	24	10 (42%)	11 (46%)	11 (46%)	12 (52%)	9 (38%)
3	21	6 (29%)	10 (41%)	16 (76%)	11 (55%)	5 (24%)
4	22	7 (32%)	7 (32%)	8 (36%)	13 (63%)	6 (27%)
5	20	14 (70%)	9 (45%)	13 (65%)	10 (54%)	10 (50%)
6	18	5 (28%)	8 (44%)	18 (100%)	17 (97%)	5 (28%)
No. of tunel+ cells in H9c2 cells/FOV in Figure 5H	buffer	HFMCD medium/buffer group	Treg-NASH	HFMCD+Treg-Ctrl	HFMCD+OCA	HFMCD+Treg-Ctrl-siIL-10R
1
2
3
4
5
6
No. of annexin-5+ cells in H9c2 cells/FOV in Figure 5I	buffer	HFMCD medium/buffer group	Treg-NASH	HFMCD+Treg-Ctrl	HFMCD+OCA	HFMCD+Treg-Ctrl-siIL-10R
1	2	28 (1400%)	24 (1200%)	11 (550%)	12 (600%)	19 (950%)
2	1	25 (2500%)	25 (2500%)	8 (800%)	11 (1100%)	17 (1700%)
3	2	31 (1550%)	21 (1050%)	9 (450%)	10 (500%)	18 (900%)
4	1	23 (2300%)	22 (2200%)	10 (1000%)	9 (900%)	16 (1600%)
5	2	26 (1300%)	19 (950%)	12 (600%)	9 (450%)	15 (750%)
6	1	32 (3200%)	28 (2800%)	7 (700%)	8 (800%)	14 (1400%)

## Sheet: Fig. 2D
	sham	HFMCD	sham-OCA	HFMCD-OCA
degree of cardiac infiltration by mononuclear cells	no	severe	no	moderate
	no	moderate	no	mild
	no	severe	no	severe
	mild	moderate	no	moderate
	no	mild	no	moderate
	no	moderate	no	mild
		severe		moderate
		moderate		moderate
		moderate		mild
	sham	HFMCD	sham-OCA	HFMCD-OCA		(% collagen) mild infiltration-NASH	(% collagen)mod. Infiltration-NASH	(% collagen)severe infiltration-NASH						sham	HFMCD	sham-OCA	HFMCD-OCA		( levels (pg/mg) of cardiac NRLP3) mild infiltration-NASH	( levels (pg/mg) of cardiac NLRP3) moderate infiltration-NASH	( levels (pg/mg) of cardiac NLRP3) severe infiltration-NASH
% of collagen in cardiac tissue	2	26	2	12		11	16	26					levels (pg/mg) of cardiac NLRP3	28	191	20	40		69	89	191
	3	16	1	9		9	17	22						32	89	19	22		22	127	222
	4	22	3	19		7	16	23						33	222	17	43		20	83	181
	1	17	1	10		8	15	19						15	127	21	29		19	93	43
	3	11	4	11			17							35	69	22	34			103
	5	16	1	7			12							24	83	20	20			40
		23		11			10								181		36			29
		15		13			11								93		34			34
		17		8			11								103		19			36
							13													34
														sham	HFMCD	sham-OCA	HFMCD-OCA		( levels (pg/mg) of cardiac IL-1b ) mild infiltration-NASH	( levels (pg/mg) of cardiac IL-1b ) moderate infiltration-NASH	( levels (pg/mg) of cardiac IL-1b ) severe infiltration-NASH
													levels (pg/mg) of cardiac IL-1b	38	212	20	118		90	110	212
														42	110	19	64		64	148	243
														43	243	17	127		58	104	202
														47	148	20	85		67	114	127
														25	90	22	100			124
														34	104	21	58			118
															202		106			85
															114		98			100
															124		57			106
																				98
	sham	HFMCD	sham-OCA	HFMCD-OCA		(protein expression of cardiac SHP ) mild infiltration-NASH	(protein expression of cardiac SHP )mod. Infiltration-NASH	(protein expression of cardiac SHP )severe infiltration-NASH						sham	HFMCD	sham-OCA	HFMCD-OCA		( levels (pg/mg) of cardiac caspase-1 ) mild infiltration-NASH	( levels (pg/mg) of cardiac caspase-1 ) moderate infiltration-NASH	( levels (pg/mg) of cardiac caspase-1 ) severe infiltration-NASH
relative protein expression (/GADPH) of cardiac SHP in figure 2D	122	28	83	98		70	47	28					levels (pg/mg) of cardiac caspase-1	190	475	168	283		178	253	475
	105	47	82	124		124	48	37						210	253	160	136		136	270	540
	129	37	98	69		110	64	35						188	540	162	304		139	239	464
	86	48	78	90		128	55	69						255	270	168	204		154	262	304
	116	70	85	86			45							125	178	183	240			285
	96	64	94	110			98							170	239	175	139			283
		35		73			90								464		253			204
		55		92			86								262		235			240
		45		128			73								285		154			253
							92													235
	sham	HFMCD	sham-OCA	HFMCD-OCA		(protein expression of cardiac CD4 ) mild infiltration-NASH	(protein expression of cardiac CD4 )mod. Infiltration-NASH	(protein expression of cardiac CD4 )severe infiltration-NASH						sham	HFMCD	sham-OCA	HFMCD-OCA		( levels (pg/mg) of cardiac IL-17 ) mild infiltration-NASH	( levels (pg/mg) of cardiac IL-17 ) moderate infiltration-NASH	( levels (pg/mg) of cardiac IL-17 ) severe infiltration-NASH
relative protein expression (/GADPH) of cardiac CD3 in figure 2D	94	270	96	122		199	237	270					relative levels (pg/mg) of cardiac IL-17	120	443	118	209		178	253	475
	92	237	90	83		83	248	282						131	221	110	98		136	270	540
	89	282	96	158		87	199	389						148	518	112	290		139	239	464
	115	248	97	105		80	211	158						215	238	118	166		154	262	304
	96	199	103	114			229							95	146	133	202			285
	90	241	92	87			122							130	207	125	99			283
		289		132			105								432		216			204
		211		106			114								230		203			240
		229		80			132								243		121			253
							106													235
	sham	HFMCD	sham-OCA	HFMCD-OCA		(protein expression of cardiac IL-17R ) mild infiltration-NASH	(protein expression of cardiac IL-17R )mod. Infiltration-NASH	(protein expression of cardiac IL-17R)severe infiltration-NASH						sham	HFMCD	sham-OCA	HFMCD-OCA		( levels (pg/mg) of cardiac IL-10 ) mild infiltration-NASH	( levels (pg/mg) of cardiac IL-10 ) moderate infiltration-NASH	( levels (pg/mg) of cardiac IL-10 ) severe infiltration-NASH
relative protein expression (/GADPH) of cardiac HLADR in Figure 2D	90	180	99	117		109	147	180				relative levels (pg/mg) of cardiac IL-10	relative levels (pg/mg) of cardiac IL-10	313	70	370	144		18	28	70
	94	147	93	78		78	158	192						333	28	346	67		67	30	66
	91	192	103	153		82	151	199						323	66	352	201		67	26	60
	122	158	106	100		76	121	153						428	30	340	114		83	29	201
	98	109	110	109			139							321	18	355	139			31
	89	151	105	82			117							323	26	391	67			144
		199		127			100								60		149			114
		121		101			109								29		140			139
		139		75			127								31		83			149
							101													140

## Sheet: collagen gel constrcation
Buffer-group (% of constraction from baseline)	0hr	16hr	24hr	48 hr	AUC
1	0	-22	-25	-45	383
2	0	-25	-32	-33	545
3	0	-12	-30	-31	479
4	0	-23	-24	-42	882
5	0	-26	-21	-48	1387
6	0	-15	-18	-44	1721
average	0	-20.5	-25	-40	899
HFMCD	0hr	16hr	24hr	48hr	AUC
1	0	0	-9	-13	84.5
2	0	0	-10	-12	75
3	0	0	-16	-15	143.5
4	0	0	-12	-14	98
5	0	0	-17	-18	162
6	0	0	-11	-12	71.5
average	0	0	-12	-14	106
Treg-NASH	0hr	16hr	24hr	48hr	AUC
1	0	-7	-10	-21	220.5
2	0	-5	-6	-23	264.5
3	0	-4	-6	-15	129.5
4	0	-8	-12	-17	120.5
5	0	-6	-8	-19	264.5
6	0	-7	-8	-14	49.6
average	0	-6	-8	-18	162
HFMCD+Treg-ctrl	0hr	16hr	24hr	48hr	AUC
1	0	-15	-30	-37	684.5
2	0	-13	-22	-34	578
3	0	-11	-31	-41	840.5
4	0	-16	-29	-30	450
5	0	-12	-21	-33	484.5
6	0	-17	-23	-28	392
average	0	-14	-26	-33	571
HFMCD+OCA	0hr	16hr	24hr	48hr	AUC
1	0	-18	-24	-40	800
2	0	-14	-20	-32	512
3	0	-15	-27	-33	544.5
4	0	-19	-23	-30	450
5	0	-13	-16	-35	612.5
6	0	-21	-18	-24	399
average	0	-17	-21	-32	512
HFMCD+OCA+siIL-10R	ohr	16hr	24hr	48hr	AUC
1	0	-11	-15	-23	264.5
2	0	-14	-19	-21	220.5
3	0	-7	-12	-18	162
4	0	-8	-9	-16	128
5	0	-9	-14	-22	159.5
6	0	-5	-11	-14	98
AVERAGE	0	-9	-13	-19	180.5
AVERAGE AUC	buffer	HFMCD	Treg-NASH	HFMCD+Treg-Ctrl	HFMCD+OCA	HFMCD+Treg-Ctrl+siIL-10R
	899	106	162	571	512	180.5
relative AUC/buffer group		0.12	0.18	0.64	0.57	0.2
